# Supplementary material for: N6-methyladenosine RNA landscape in the aged mouse hearts
Source: Front Cardiovasc Med. 2025 Jun 18;12:1563364. doi: 10.3389/fcvm.2025.1563364 (PMC12213823; doi:10.3389/fcvm.2025.1563364)
Supplement: Supplementary file 1 [file Datasheet1.zip]

Archive with 42 entries (37 files):
- original raw files of Figure1/
- original raw files of Figure1/Figure 1C/
- original raw files of Figure1/Figure 1C/membrane1-FTO.tif
- original raw files of Figure1/Figure 1C/membrane1-GAPDH.tif
- original raw files of Figure1/Figure 1C/membrane1-METTL3.tif
- original raw files of Figure1/Figure 1C/membrane1-WTAP.tif
- original raw files of Figure1/Figure 1C/membrane2-GAPDH.tif
- original raw files of Figure1/Figure 1C/membrane2-METTL14.tif
- original raw files of Figure1/Figure 1C/membrane3-ALKBH5.tif
- original raw files of Figure1/Figure 1C/membrane3-GAPDH.tif
- original raw files of Figure1/Figure 1C/Integration and annotation of the original images.tif
- original raw files of Figure1/Figure 1E/
- original raw files of Figure1/Figure 1E/membrane4-YTHDF2 .tif
- original raw files of Figure1/Figure 1E/membrane1-GAPDH.tif
- original raw files of Figure1/Figure 1E/membrane2-GAPDH.tif
- original raw files of Figure1/Figure 1E/membrane2-YTHDC2.tif
- original raw files of Figure1/Figure 1E/membrane3-GAPDH.tif
- original raw files of Figure1/Figure 1E/membrane3-YTHDF1.tif
- original raw files of Figure1/Figure 1E/membrane4-GAPDH.tif
- original raw files of Figure1/Figure 1E/membrane5-GAPDH.tif
- original raw files of Figure1/Figure 1E/membrane5-YTHDF3.tif
- original raw files of Figure1/Figure 1E/membrane1-YTHDC1.tif
- original raw files of Figure1/Figure 1E/Integration and annotation of the original images.tif
- original raw files of Figure1/Figure 1G/
- original raw files of Figure1/Figure 1G/membrane2-METTL14.tif
- original raw files of Figure1/Figure 1G/Integration and annotation of the original images.tif
- original raw files of Figure1/Figure 1G/membrane1-GAPDH.tif
- original raw files of Figure1/Figure 1G/membrane2-GAPDH.tif
- original raw files of Figure1/Figure 1G/membrane2-p21.tif
- original raw files of Figure1/Figure 1G/membrane1-METTL14.tif
- original raw files of Figure1/Figure 1G/membrane1-p21.tif
- original raw files of Figure1/Figure 1I/
- original raw files of Figure1/Figure 1I/membrane3-p21.tif
- original raw files of Figure1/Figure 1I/membrane1-METTL14.tif
- original raw files of Figure1/Figure 1I/Integration and annotation of the original images.tif
- original raw files of Figure1/Figure 1I/membrane1-GAPDH.tif
- original raw files of Figure1/Figure 1I/membrane1-p21.tif
- original raw files of Figure1/Figure 1I/membrane2-p21.tif
- original raw files of Figure1/Figure 1I/membrane2-METTL14.tif
- original raw files of Figure1/Figure 1I/membrane3-GAPDH.tif
- original raw files of Figure1/Figure 1I/membrane3-METTL14.tif
- original raw files of Figure1/Figure 1I/membrane2-GAPDH.tif
