# Supplementary material for: N6-methyladenosine RNA landscape in the aged mouse hearts
Source: Front Cardiovasc Med. 2025 Jun 18;12:1563364. doi: 10.3389/fcvm.2025.1563364 (PMC12213823; doi:10.3389/fcvm.2025.1563364)
Supplement: Supplementary file 2 [file Datasheet2.zip]

Archive with 8 entries (7 files):
- original raw files of Supplementary Figure 1B/
- original raw files of Supplementary Figure 1B/membrane3-P53.tif
- original raw files of Supplementary Figure 1B/membrane1-GAPDH.tif
- original raw files of Supplementary Figure 1B/membrane1-γH2Ax.tif
- original raw files of Supplementary Figure 1B/membrane2-GAPDH.tif
- original raw files of Supplementary Figure 1B/membrane2-P16.tif
- original raw files of Supplementary Figure 1B/membrane3-GAPDH.tif
- original raw files of Supplementary Figure 1B/Integration and annotation of the original images.tif
