# Supplementary material for: N6-methyladenosine RNA landscape in the aged mouse hearts
Source: Front Cardiovasc Med. 2025 Jun 18;12:1563364. doi: 10.3389/fcvm.2025.1563364 (PMC12213823; doi:10.3389/fcvm.2025.1563364)
Supplement: Supplementary file 3 [file Datasheet3.zip]

Archive with 6 entries (5 files):
- original raw files of Supplementary Figure 2A/
- original raw files of Supplementary Figure 2A/membrane1-GAPDH.tif
- original raw files of Supplementary Figure 2A/membrane1-p21.tif
- original raw files of Supplementary Figure 2A/membrane2-GAPDH.tif
- original raw files of Supplementary Figure 2A/membrane2-p21.tif
- original raw files of Supplementary Figure 2A/Integration and annotation of the original images副本.tif
